# Supplementary material for: A Novel CRISPR/Cas9 Screening Potential Index for Prognostic and Immunological Prediction in Low-Grade Glioma
Source: Front Genet. 2022 Apr 25;13:839884. doi: 10.3389/fgene.2022.839884 (PMC9109250; doi:10.3389/fgene.2022.839884)
Supplement: Supplementary file 1 [file Table2.XLSX]

## Sheet: Sheet1
Type	Title	DOI	Gene1	Gene2	Gene3	Gene4	Gene5	Gene6	Gene7	Gene8	Gene9	Gene10	Gene11	Gene12	Gene13	Gene14	Gene15	Gene16
Zhou signature	Comprehensive Characterization of Pyroptosis Patterns with Implications in Prognosis and Immunotherapy in Low-Grade Gliomas	10.3389/fgene.2021.763807	CASP3(0.055938)	CASP4(0.431915)	TP63(0.186118)	CASP8(0.41097)	CASP9(-0.25282)	PLCG1(0.574514)
Zheng signature	An integrative multi-omics analysis based on liquid–liquid phase separation delineates distinct subtypes of lower-grade glioma and identifies a prognostic signature	10.1186/s12967-022-03266-1	FAM204A(-0.666)	SMU1(-0.378)	CRTAC1(-0.299)	FAM110B(-0.209)	SCD5(-0.128)	PPIF(-0.112)	SFRP2(-0.111)	TPM1(-0.098)	CADPS(-0.019)	XRN2(0.065)	TOP2A(0.159)	TNPO1(0.297)
Wu signature	A Risk Score Signature Consisting of Six Immune Genes Predicts Overall Survival in Patients with Lower-Grade Gliomas	10.1155/2022/2558548	BMP2(-0.415)	F2R(0.142)	FGF13(-0.088)	PCSK1(0.068)	PRKCB(-0.078)	PTGER3(-0.036)
Zhao signature	Prognostic Model and Nomogram Construction Based on a Novel Ferroptosis-Related Gene Signature in Lower-Grade Glioma	10.3389/fgene.2021.753680	ACSL3(0.0086)	CBS(-0.019)	CD44(0.0013)	FADS2(-0.0027)	HSPB1(0.0017)	PGD(0.0104)	STEAP3(0.0271)
Luo signature	Immune Infiltration-Related Signature Predicts Risk Stratification and Immunotherapy Efficacy in Grade II and III Gliomas	10.3389/fcell.2021.756005	IGFBP2(-0.09331651)	PLAT(0.10371271)	TOP2A(0.07377614)	ACTN1(0.1394003)	LGALS3(-0.06051677)	BGN(-0.11792178)	FMOD(0.12075655)	FABP5(-0.05734956)	BCAT1(0.22682052)	COL1A2(0.02175721)
Zhang Signature	An Immune-Related Signature for Predicting the Prognosis of Lower-Grade Gliomas	10.3389/fimmu.2020.603341	TMSB15A(0.035)	MAVS(0.058)	S100A16(0.006)	FABP6(0.044)	PLTP(0.004)	IFIH1(0.044)	F2R(0.015)	CSRP1(0.010)	APOBEC3C(0.036)	SEMA5A(0.049)	GDNF(-0.507)	NMB(-0.003)	BMPR1A(-0.109)	EGFR(0.001)	BID(-0.059)	CDK4(0.002)
Note: The number in the brackets represented the coefficients of genes
