# Supplementary material for: A Novel CRISPR/Cas9 Screening Potential Index for Prognostic and Immunological Prediction in Low-Grade Glioma
Source: Front Genet. 2022 Apr 25;13:839884. doi: 10.3389/fgene.2022.839884 (PMC9109250; doi:10.3389/fgene.2022.839884)
Supplement: Supplementary file 2 [file Table3.XLSX]

## Sheet: CRISPR screening
AARS1
AATF
ABCE1
ABCF1
ACTL6A
ACTR10
ACTR2
AHCTF1
AK6
ALG11
ALG2
ANAPC1
ANAPC10
ANAPC11
ANAPC2
ANAPC4
ANAPC5
ANKLE2
AQR
ARCN1
ARIH1
ARL2
ARMC7
ARPC3
ATP2A2
ATP6V0B
ATP6V0C
ATP6V1A
ATP6V1B2
ATP6V1E1
ATP6V1F
ATP6V1G1
ATR
AURKA
AURKB
BANF1
BANP
BIRC5
BOP1
BRF1
BRF2
BRIX1
BUB3
BUD23
BUD31
BYSL
C1orf131
CACTIN
CARS1
CCNA2
CCNH
CCNK
CCT2
CCT3
CCT4
CCT5
CCT6A
CCT7
CCT8
CDC123
CDC16
CDC20
CDC23
CDC27
CDC37
CDC42
CDC45
CDC5L
CDC6
CDC7
CDC73
CDCA8
CDK1
CDK7
CDK9
CDT1
CENATAC
CENPK
CENPN
CENPW
CFAP298
CHAF1A
CHAF1B
CHEK1
CHERP
CHMP2A
CHMP4B
CHMP6
CIAO1
CIAO2B
CIAO3
CKAP5
CLNS1A
CLP1
CLTC
CNOT3
COPA
COPB1
COPB2
COPE
COPS5
COPS6
COPZ1
CPSF1
CPSF2
CPSF3
CPSF4
CRCP
CRNKL1
CSE1L
CTCF
CTDP1
CWC22
DAD1
DARS1
DBR1
DCTN2
DCTN5
DDB1
DDX10
DDX18
DDX20
DDX24
DDX41
DDX46
DDX47
DDX49
DDX51
DDX54
DDX55
DDX56
DDX59
DHDDS
DHX15
DHX16
DHX33
DHX37
DHX8
DIMT1
DMAP1
DNAJC17
DNAJC8
DONSON
DPAGT1
DTL
DUT
DYNC1H1
DYNC1I2
DYNLRB1
ECD
EEF1A1
EEF1G
EEF2
EEF2KMT
EFL1
EFTUD2
EIF1AD
EIF2B2
EIF2B3
EIF2B4
EIF2B5
EIF2S1
EIF2S2
EIF2S3
EIF3A
EIF3B
EIF3D
EIF3E
EIF3F
EIF3I
EIF4A1
EIF4A3
EIF4E
EIF5
EIF6
ELOB
ELOC
EPRS1
ERCC3
ERH
ESPL1
ESS2
ETF1
EWSR1
EXOSC2
EXOSC4
EXOSC5
EXOSC6
EXOSC7
FARSA
FARSB
FAU
FBL
FCF1
FIP1L1
FNTA
FTSJ3
GAPDH
GARS1
GEMIN5
GGTLC2
GINS1
GINS2
GINS4
GNL3L
GPN1
GPN2
GPN3
GPS1
GRPEL1
GTF2A2
GTF2B
GTF2E1
GTF2E2
GTF3C2
GTPBP4
H2AC15
H2AC16
H2BC11
H2BC15
H2BC4
H2BC5
H2BC6
H3C13
HARS1
HAUS1
HAUS3
HAUS4
HAUS5
HAUS6
HAUS8
HCFC1
HEATR1
HINFP
HMGCS1
HNRNPC
HNRNPK
HNRNPL
HSPA5
HSPA9
HSPD1
HSPE1
HYOU1
IARS1
IK
ILF2
IMP3
IMP4
INCENP
INTS1
INTS11
INTS2
INTS3
INTS4
INTS8
INTS9
IPO7
ISCU
ISG20L2
ISY1
KARS1
KAT8
KIF11
KIF18A
KIF23
KIN
KPNB1
KRR1
KRT8
LARS1
LCE5A
LONP1
LRR1
LSG1
LSM2
LSM3
LSM4
LSM5
LSM6
LSM7
LSM8
LTO1
LUC7L3
LYRM4
MAD2L1
MAK16
MARS1
MASTL
MAT2A
MCM2
MCM3
MCM4
MCM5
MCM6
MCM7
MDN1
MED11
MED14
MED17
MED20
MED22
MED28
MED30
MED31
MED4
MED6
MED8
MEPCE
MFAP1
MMS22L
MPHOSPH10
MRTO4
MTBP
MTREX
MZT1
NAA50
NAPA
NARS1
NAT10
NCAPG
NCBP1
NCBP2
NDC80
NEDD1
NEDD8
NFS1
NHP2
NIFK
NIP7
NLE1
NMD3
NOB1
NOL6
NOP16
NOP2
NOP56
NPLOC4
NPM1
NRF1
NSA2
NSF
NSL1
NUDT21
NUF2
NUP133
NUP160
NUP205
NUP214
NUP85
NUP88
NUP93
NUS1
NUTF2
NVL
NXF1
ORC1
ORC6
OTOP1
PABPN1
PAFAH1B1
PAK1IP1
PAM16
PCID2
PCNA
PDCD11
PDRG1
PES1
PFDN2
PFDN6
PHAX
PHB
PHB2
PHF5A
PLK1
PMF1
PMPCB
POLA2
POLD1
POLD2
POLD3
POLE
POLE2
POLR1A
POLR1B
POLR1C
POLR1F
POLR2B
POLR2C
POLR2D
POLR2E
POLR2F
POLR2G
POLR2H
POLR2I
POLR2L
POLR3A
POLR3B
POLR3C
POLR3F
POLR3H
POLR3K
POP5
PPAN
PPIL2
PPP1R11
PPP1R12A
PPWD1
PRC1
PREB
PRELID1
PRELID3B
PRIM1
PRMT5
PRPF19
PRPF31
PRPF38A
PRPF38B
PRPF6
PRPF8
PSMA1
PSMA2
PSMA3
PSMA4
PSMA5
PSMA6
PSMA7
PSMB1
PSMB2
PSMB3
PSMB4
PSMB5
PSMB7
PSMC3
PSMC4
PSMC5
PSMC6
PSMD1
PSMD11
PSMD12
PSMD14
PSMD2
PSMD3
PSMD4
PSMD6
PSMD7
PSMD8
PSMG3
PSMG4
PUF60
PWP2
QARS1
RABGGTA
RABGGTB
RACGAP1
RACK1
RAD21
RAE1
RAN
RANGAP1
RBBP4
RBBP5
RBM14
RBM17
RBM22
RBM25
RBM39
RBM8A
RBMX
RBX1
RCC1
RCL1
RFC2
RFC3
RFC5
RIOK2
RNGTT
RNMT
RNPC3
RNPS1
RPA1
RPA2
RPA3
RPAP1
RPAP2
RPL10A
RPL11
RPL12
RPL13
RPL13A
RPL14
RPL15
RPL18
RPL18A
RPL19
RPL21
RPL23
RPL23A
RPL24
RPL26
RPL27
RPL27A
RPL3
RPL30
RPL31
RPL32
RPL35
RPL35A
RPL36
RPL37
RPL37A
RPL38
RPL4
RPL5
RPL6
RPL7
RPL8
RPLP0
RPLP1
RPLP2
RPP14
RPP21
RPP30
RPP40
RPS10
RPS11
RPS12
RPS13
RPS15
RPS15A
RPS16
RPS18
RPS19
RPS2
RPS20
RPS21
RPS23
RPS24
RPS25
RPS27A
RPS29
RPS3
RPS4X
RPS5
RPS6
RPS7
RPS8
RPS9
RPSA
RRM1
RRM2
RRN3
RRP12
RRS1
RSL1D1
RTF2
RUVBL1
RUVBL2
SAE1
SAP18
SAP30BP
SARS1
SART3
SBDS
SBNO1
SCFD1
SDAD1
SDE2
SEC13
SEC61A1
SEC61G
SF1
SF3A1
SF3A2
SF3A3
SF3B1
SF3B2
SF3B3
SF3B4
SF3B5
SF3B6
SFPQ
SGO1
SKP1
SLC39A7
SLU7
SMC1A
SMC2
SMC3
SMC4
SMG1
SMR3B
SMU1
SNAPC1
SNAPC2
SNAPC3
SNAPC4
SNAPC5
SNRNP200
SNRNP25
SNRNP27
SNRNP35
SNRNP70
SNRPA1
SNRPB
SNRPB2
SNRPD1
SNRPD2
SNRPF
SNU13
SNW1
SOD1
SPC24
SPC25
SPCS2
SPCS3
SPDL1
SPOUT1
SRBD1
SRCAP
SRP54
SRP9
SRSF1
SRSF2
SRSF3
SRSF7
SS18L2
SSRP1
SSU72
STX5
SUPT16H
SUPT5H
SUPT6H
SYMPK
SYS1
TAF1C
TAF6
TANGO6
TARS1
TBCD
TBP
TCP1
THOC2
THOC3
THOC5
TICRR
TIGD1
TIMELESS
TIMM10
TIPIN
TNPO3
TOMM40
TONSL
TOP1
TOP2A
TOP3A
TOPBP1
TPT1
TRAPPC11
TRAPPC3
TRAPPC4
TRAPPC5
TRAPPC8
TRMT112
TRRAP
TSR2
TTC27
TUBA1B
TUBB
TUBGCP3
TUBGCP4
TUBGCP5
TUT1
TXN
TXNL4A
TXNL4B
U2AF2
U2SURP
UBA1
UBA2
UBA52
UBE2I
UBL5
UBTF
UFD1
UPF2
URI1
USP36
USP39
USP5
USPL1
UTP15
UTP20
UTP23
UTP4
VARS1
VCP
VIRMA
VPS25
VPS28
WARS1
WDHD1
WDR12
WDR3
WDR33
WDR43
WDR46
WDR5
WDR55
WDR70
WDR74
WDR75
WDR77
WDR82
WEE1
XAB2
XPO1
XRCC5
XRCC6
YAE1
YARS1
YJU2
YKT6
ZMAT2
ZMAT5
ZNF131
ZNF207
ZNHIT2
ZPR1

## Sheet: overlapped genes
RPL23A
TOMM40
SPCS2
MED8
NCAPG
NOP2
WDR70
NOP16
PES1
EXOSC7
MED31
DHDDS
DHX15
PDRG1
EIF3I
ISG20L2
UPF2
SDAD1
HAUS5
MED28
RPL38
TONSL
TIPIN
PSMB5
ANAPC1
TNPO3
RPS24
POLR2I
SNRNP35
INTS4
RAN
PRPF19
RPS4X
WDR77
RPA3
PPP1R12A
RCC1
KIN
RACGAP1
RPL14
CHMP6
RPAP1
TRMT112
DDX56
POLR2E
RPL32
SNAPC3
CDC37
RRN3
GTF2E1
POLR2H
HSPA5
EIF3D
TRRAP
SKP1
LONP1
ARL2
EIF4A1
GTF3C2
URI1
SF3B5
NMD3
RPL37
TOP2A
ATP2A2
HSPE1
HNRNPL
PCID2
DDB1
CTCF
TXNL4B
NUP85
CHEK1
EIF3F
CDC42
WDR3
TAF1C
MZT1
RPL27
RPL13
ISY1
SDE2
CDC6
GEMIN5
RPS8
RPS15A
CCT5
NUP133
RFC5
SNRPD2
POLA2
RPL3
INCENP
PSMD1
FNTA
U2SURP
POLR2F
PSMA7
PPWD1
ETF1
CDC45
WDR43
MAK16
FARSA
PSMD3
DCTN5
RABGGTA
POP5
TRAPPC8
TIMM10
HEATR1
HAUS8
PHB2
POLR3H
BYSL
LRR1
CRCP
ATP6V1B2
RNGTT
NDC80
SEC61A1
UBA1
RPA1
ACTL6A
ERCC3
EIF6
SMC1A
PFDN2
AHCTF1
USP39
PPIL2
CCT8
CDC73
CCT7
XRCC6
RPS21
PRPF38A
PSMC3
PAK1IP1
SPC24
RPL37A
THOC5
POLE
NSA2
RPLP2
RPLP1
GNL3L
EIF4E
DYNLRB1
SART3
PLK1
CHMP4B
RPAP2
WDR46
SNRPD1
SF1
NUS1
GPS1
POLE2
SMC3
RPS12
RPL31
UTP15
CDC5L
RBM25
RFC3
ATP6V1A
TRAPPC3
XRCC5
COPB2
DNAJC8
FARSB
PPP1R11
RRM2
LSM7
WDR12
HAUS3
NAT10
DMAP1
SF3B2
GPN1
RPS15
PSMD11
ARMC7
PRPF31
NAA50
CENPK
USPL1
POLR2L
EIF2B4
NVL
CLNS1A
WDR74
HNRNPK
SLU7
RNPC3
RRP12
EIF2B3
PRIM1
COPS5
RCL1
PUF60
CDC20
CCT6A
MCM6
MCM7
LSM2
SNRNP200
INTS3
RPS23
DDX55
POLD2
ECD
SRSF1
RRS1
POLR3C
CIAO1
EIF2B5
EIF3B
POLD1
TSR2
ACTR10
POLR3B
SNRPB
RPS20
CACTIN
SBNO1
WDR55
TOP3A
CPSF4
ANAPC5
POLR1B
MAD2L1
GAPDH
ESPL1
IK
DDX46
MED14
MED4
ATP6V1G1
HSPA9
DONSON
SOD1
CDC7
PSMD6
SYMPK
SMC4
RPL12
HNRNPC
NRF1
DIMT1
FTSJ3
PHAX
INTS8
RPL35
HINFP
ZNHIT2
NFS1
SMU1
LSG1
THOC2
CRNKL1
EXOSC5
NUP205
SLC39A7
COPZ1
RPP30
CCNA2
RPA2
RPS13
CHAF1B
RPL36
EIF1AD
C1orf131
TAF6
SRP9
CDC16
PHF5A
RPL27A
CSE1L
KIF11
ZMAT5
SNRNP27
EIF3E
SRP54
PSMD14
PSMC4
SPCS3
TBP
MPHOSPH10
POLR2B
SMG1
RPL5
MED17
RPL18
MAT2A
RUVBL1
INTS2
UBTF
CDK7
EFTUD2
LSM3
SF3A1
RBM39
EXOSC4
RPL23
WDR82
SF3A3
INTS9
SNRPA1
DDX49
PSMB2
ABCF1
RPS9
ILF2
AATF
EIF4A3
RPL8
DTL
SYS1
PSMB4
NOL6
VPS28
TOPBP1
DYNC1H1
RIOK2
CENPN
NCBP2
UTP23
EIF5
CENPW
LSM4
COPA
SNRPB2
SUPT6H
RBMX
RPL11
PSMD2
USP5
FIP1L1
MFAP1
XPO1
DNAJC17
SMC2
PRPF38B
WDR33
DCTN2
U2AF2
CHMP2A
AURKA
PSMB7
LUC7L3
SAP18
BRIX1
COPE
EIF2S1
SUPT5H
CCT2
TIGD1
RPL21
NUP160
DDX54
TRAPPC11
DDX10
ANKLE2
SFPQ
ATR
CHERP
DAD1
BANP
POLR3A
SRSF3
ZNF207
RPS25
ATP6V0C
SRBD1
HMGCS1
ALG2
DUT
SEC61G
PREB
NSF
PSMC6
EEF1A1
ATP6V1F
SPDL1
DDX20
CHAF1A
IMP4
RBX1
PSMC5
GPN2
RPL13A
ABCE1
RPL18A
TBCD
CDT1
INTS1
MED11
TIMELESS
KIF23
TUBGCP4
POLD3
UTP20
RPS7
NUTF2
ANAPC2
YKT6
PSMB1
ATP6V1E1
ERH
PPAN
SNW1
XAB2
PRPF6
RPS18
PRELID1
EIF2B2
VCP
CDK1
HSPD1
RNPS1
GINS2
PSMA4
DHX33
THOC3
ALG11
SUPT16H
SCFD1
CDCA8
CPSF3
SNAPC5
POLR2G
ZNF131
SBDS
MED22
RSL1D1
FBL
SAP30BP
NUP214
RAD21
NEDD1
CCNH
TUBGCP3
NCBP1
PAM16
HCFC1
ARCN1
DDX24
HAUS6
NSL1
RPL19
CPSF1
GTPBP4
NUF2
SNRNP25
PHB
MASTL
HAUS1
RABGGTB
MDN1
RPS10
SF3B1
PMPCB
PDCD11
TUBA1B
DBR1
SNAPC1
TRAPPC5
DDX51
CLP1
SPC25
DDX41
ANAPC10
PSMD12
HAUS4
SNAPC2
PRPF8
RPL7
CDK9
PSMA6
BOP1
RPS11
CDC27
RPL26
AQR
PAFAH1B1
NIP7
POLR3F
NPLOC4
POLR1A
GTF2A2
COPS6
SRSF7
RRM1
ANAPC4
WDHD1
RPP40
PSMB3
TPT1
RPS19
MTBP
RUVBL2
GTF2B
NOB1
DYNC1I2
NLE1
RPSA
NUP88
NPM1
NUDT21
SNRNP70
PMF1
RBM14
GTF2E2
NHP2
EXOSC2
PRMT5
TUT1
SSRP1
RPL35A
RANGAP1
RPL4
UBA2
TRAPPC4
PSMD8
ZMAT2
COPB1
EIF2S2
PSMG4
PSMA3
RPS3
RPL30
RPL6
RBM8A
WDR5
RBM17
CWC22
MED6
MCM2
MED30
RPP21
KIF18A
TXN
EIF2S3
RPL10A
EIF3A
NUP93
UBE2I
ISCU
MED20
HYOU1
SRCAP
RFC2
DHX37
SS18L2
TTC27
TUBB
TICRR
SSU72
TUBGCP5
RPS16
GRPEL1
ORC6
CLTC
ARIH1
LYRM4
RPS2
GPN3
USP36
SNRPF
ATP6V0B
MEPCE
CNOT3
LSM5
TCP1
IMP3
RPS6
KRR1
GINS4
NEDD8
CPSF2
PSMA5
EWSR1
EEF2
PCNA
MCM4
NOP56
PRC1
CTDP1
POLR2D
BUD31
PABPN1
SAE1
POLR3K
SNAPC4
FCF1
BIRC5
DDX59
EXOSC6
POLR1C
DDX18
RPL24
BRF1
CDC123
MCM3
RNMT
GINS1
RBBP4
MCM5
ORC1
SEC13
RAE1
MRTO4
NAPA
BRF2
CCNK
CCT3
TOP1
PSMD7
TXNL4A
PSMG3
ARPC3
STX5
RPLP0
WEE1
NXF1
SF3A2
RPS5
PFDN6
RPS29
DHX8
AURKB
KPNB1
TANGO6
FAU
BUB3
RBBP5
SF3B3
UBL5
ACTR2
DHX16
SF3B4
RPL15
VPS25
POLR2C
CKAP5
DPAGT1
ANAPC11
BANF1
RBM22
WDR75
UBA52
KAT8
SRSF2
PSMD4
LSM6
CDC23
RPS27A
CCT4
IPO7
DDX47
