# Supplementary material for: A Novel CRISPR/Cas9 Screening Potential Index for Prognostic and Immunological Prediction in Low-Grade Glioma
Source: Front Genet. 2022 Apr 25;13:839884. doi: 10.3389/fgene.2022.839884 (PMC9109250; doi:10.3389/fgene.2022.839884)
Supplement: Supplementary file 3 [file Table6.XLSX]

## Sheet: Sheet1
ID	Cluster
TCGA-CS-4942	C2
TCGA-S9-A6TY	C2
TCGA-QH-A86X	C2
TCGA-DU-7290	C1
TCGA-QH-A6XC	C1
TCGA-TM-A84T	C2
TCGA-S9-A6WH	C2
TCGA-WY-A85B	C2
TCGA-TM-A84R	C2
TCGA-DU-A76L	C1
TCGA-DU-6396	C2
TCGA-RY-A840	C2
TCGA-P5-A5F4	C2
TCGA-DB-5281	C2
TCGA-DB-5275	C2
TCGA-IK-8125	C2
TCGA-HT-A615	C2
TCGA-FG-8181	C2
TCGA-HT-8114	C2
TCGA-DB-A64O	C2
TCGA-DU-5849	C2
TCGA-DH-5144	C2
TCGA-FG-8189	C2
TCGA-CS-6669	C2
TCGA-TQ-A7RQ	C2
TCGA-EZ-7264	C2
TCGA-CS-5397	C1
TCGA-DU-8163	C2
TCGA-TQ-A7RK	C1
TCGA-DU-A76R	C2
TCGA-QH-A65Z	C2
TCGA-DU-6392	C1
TCGA-S9-A7R7	C2
TCGA-HT-8564	C1
TCGA-QH-A6CU	C2
TCGA-DU-6393	C1
TCGA-TQ-A7RP	C2
TCGA-HT-7476	C2
TCGA-DU-5853	C2
TCGA-DB-A64R	C2
TCGA-HT-7604	C1
TCGA-DB-A64Q	C2
TCGA-FG-A713	C2
TCGA-FG-6691	C2
TCGA-FG-A87Q	C1
TCGA-DH-A66G	C2
TCGA-FG-A60L	C2
TCGA-HT-7857	C1
TCGA-S9-A7R1	C2
TCGA-HT-7616	C2
TCGA-HT-7474	C2
TCGA-WY-A859	C2
TCGA-P5-A737	C2
TCGA-QH-A6X8	C2
TCGA-DU-8166	C2
TCGA-S9-A7IY	C2
TCGA-P5-A72U	C1
TCGA-HT-7481	C1
TCGA-DU-A7TJ	C1
TCGA-DH-A7UT	C2
TCGA-FG-7636	C2
TCGA-DU-A6S8	C2
TCGA-DU-5874	C1
TCGA-HT-8018	C2
TCGA-DU-7012	C1
TCGA-FG-A6J1	C2
TCGA-S9-A7IS	C1
TCGA-DH-5143	C2
TCGA-P5-A733	C2
TCGA-DH-A66F	C2
TCGA-DU-A5TP	C2
TCGA-HT-8105	C2
TCGA-DU-6407	C1
TCGA-CS-6668	C2
TCGA-HT-7483	C1
TCGA-HT-7694	C2
TCGA-HT-A614	C2
TCGA-IK-7675	C1
TCGA-DB-A64S	C2
TCGA-FG-A6J3	C1
TCGA-DU-6397	C2
TCGA-TQ-A7RF	C2
TCGA-QH-A6CX	C2
TCGA-TM-A84L	C2
TCGA-E1-A7Z2	C1
TCGA-HT-7472	C2
TCGA-DB-A4X9	C2
TCGA-TQ-A7RR	C2
TCGA-DU-5847	C1
TCGA-HT-7609	C2
TCGA-E1-A7YI	C1
TCGA-DB-A4XB	C1
TCGA-HT-7884	C2
TCGA-VM-A8CH	C2
TCGA-P5-A72Z	C2
TCGA-FG-8191	C2
TCGA-FG-7641	C2
TCGA-DB-A75M	C2
TCGA-DU-6410	C1
TCGA-TM-A84S	C2
TCGA-E1-A7YU	C2
TCGA-DU-8167	C2
TCGA-HT-7879	C2
TCGA-HT-7608	C2
TCGA-S9-A7J2	C2
TCGA-DU-A7TI	C2
TCGA-HT-8110	C1
TCGA-HT-A5R5	C2
TCGA-QH-A6CW	C2
TCGA-E1-A7Z6	C2
TCGA-S9-A6TS	C2
TCGA-FG-5965	C1
TCGA-S9-A89V	C2
TCGA-TM-A7C5	C2
TCGA-DH-A7US	C2
TCGA-P5-A736	C2
TCGA-DU-6394	C2
TCGA-HT-A74K	C2
TCGA-TQ-A7RI	C2
TCGA-DU-6400	C2
TCGA-S9-A6WP	C2
TCGA-P5-A781	C2
TCGA-DU-A7T6	C1
TCGA-DH-A669	C1
TCGA-P5-A730	C2
TCGA-HT-7478	C2
TCGA-S9-A6WM	C1
TCGA-TQ-A7RW	C2
TCGA-E1-A7Z3	C2
TCGA-DU-A7TB	C2
TCGA-HT-7485	C2
TCGA-HT-A5R7	C2
TCGA-FG-6690	C2
TCGA-DU-7292	C1
TCGA-HT-7680	C2
TCGA-CS-6670	C2
TCGA-HT-7690	C1
TCGA-DU-7011	C2
TCGA-S9-A89Z	C1
TCGA-DU-6403	C1
TCGA-FG-6688	C1
TCGA-DU-A7TC	C2
TCGA-FG-A4MX	C2
TCGA-TM-A7C4	C2
TCGA-S9-A6UB	C2
TCGA-HT-7473	C2
TCGA-TQ-A7RV	C2
TCGA-DU-A7TD	C1
TCGA-FG-8186	C2
TCGA-DU-8161	C1
TCGA-QH-A6X9	C2
TCGA-S9-A6U9	C2
TCGA-HT-8563	C2
TCGA-DB-A64W	C1
TCGA-TQ-A7RN	C2
TCGA-DH-A7UV	C2
TCGA-FG-7637	C2
TCGA-HT-7874	C2
TCGA-DB-5280	C2
TCGA-E1-A7YD	C1
TCGA-HT-7858	C2
TCGA-HT-7695	C2
TCGA-HT-7480	C2
TCGA-P5-A5F0	C2
TCGA-TM-A84B	C1
TCGA-E1-5322	C2
TCGA-HT-8108	C2
TCGA-DU-8168	C1
TCGA-P5-A5F1	C2
TCGA-HT-7880	C2
TCGA-TQ-A7RG	C2
TCGA-HT-7692	C2
TCGA-HT-8558	C2
TCGA-P5-A5F6	C1
TCGA-DH-5142	C1
TCGA-DB-5273	C2
TCGA-FG-A4MT	C2
TCGA-DU-A7TA	C2
TCGA-RY-A83X	C2
TCGA-HT-7610	C2
TCGA-DU-A5TY	C1
TCGA-P5-A72W	C2
TCGA-QH-A6XA	C2
TCGA-S9-A6U2	C2
TCGA-TM-A84H	C2
TCGA-DB-A64P	C1
TCGA-HT-A74O	C2
TCGA-FG-8185	C2
TCGA-E1-5307	C2
TCGA-DU-7013	C1
TCGA-DU-6399	C1
TCGA-HT-7611	C2
TCGA-DB-A4XA	C2
TCGA-HT-A5R9	C1
TCGA-DB-A4XC	C1
TCGA-E1-5318	C2
TCGA-DU-6402	C1
TCGA-WY-A85D	C2
TCGA-FG-5963	C1
TCGA-DU-7007	C2
TCGA-DB-A64X	C2
TCGA-HT-7875	C2
TCGA-VM-A8CA	C2
TCGA-FG-7643	C2
TCGA-DU-6404	C1
TCGA-TM-A84F	C2
TCGA-P5-A731	C2
TCGA-E1-5304	C1
TCGA-E1-A7YQ	C1
TCGA-QH-A6X3	C2
TCGA-WY-A85E	C2
TCGA-HT-7855	C2
TCGA-HT-7854	C2
TCGA-HW-8321	C2
TCGA-R8-A6MK	C2
TCGA-HT-7902	C2
TCGA-DU-A7TG	C2
TCGA-TQ-A7RJ	C2
TCGA-FN-7833	C1
TCGA-RY-A83Y	C2
TCGA-KT-A74X	C2
TCGA-TM-A84M	C1
TCGA-DU-5852	C1
TCGA-VM-A8CB	C2
TCGA-HT-7856	C2
TCGA-DU-7018	C2
TCGA-QH-A65V	C2
TCGA-DU-A6S3	C2
TCGA-DU-5872	C2
TCGA-S9-A7R3	C2
TCGA-S9-A6TW	C2
TCGA-S9-A7QY	C2
TCGA-DU-7008	C1
TCGA-DH-5140	C1
TCGA-HT-7601	C1
TCGA-DU-7298	C1
TCGA-S9-A7QX	C2
TCGA-HT-A4DV	C2
TCGA-FG-A60J	C2
TCGA-HT-7693	C2
TCGA-S9-A7R2	C2
TCGA-DU-8162	C1
TCGA-HT-A5RC	C1
TCGA-FG-A710	C2
TCGA-HT-7467	C2
TCGA-HT-7605	C2
TCGA-DB-A75P	C2
TCGA-TQ-A8XE	C2
TCGA-DU-7299	C2
TCGA-DU-7006	C1
TCGA-HT-A4DS	C1
TCGA-DU-6405	C1
TCGA-S9-A7J0	C1
TCGA-HW-8319	C1
TCGA-HT-7688	C2
TCGA-HT-7479	C2
TCGA-DB-5278	C2
TCGA-FG-7634	C1
TCGA-S9-A7J3	C2
TCGA-TQ-A7RS	C2
TCGA-TM-A7CF	C2
TCGA-S9-A6WN	C2
TCGA-DU-8165	C1
TCGA-S9-A6U0	C1
TCGA-P5-A5EV	C2
TCGA-HW-8322	C1
TCGA-QH-A65S	C2
TCGA-E1-A7Z4	C2
TCGA-HT-A61C	C1
TCGA-DB-A75K	C2
TCGA-TQ-A7RM	C1
TCGA-DH-A66B	C2
TCGA-DB-A4XE	C1
TCGA-E1-A7YY	C2
TCGA-TQ-A7RH	C2
TCGA-DU-6406	C1
TCGA-DU-7014	C2
TCGA-P5-A735	C2
TCGA-FG-A6IZ	C2
TCGA-S9-A6U1	C1
TCGA-E1-5302	C2
TCGA-TM-A84Q	C2
TCGA-DU-6395	C2
TCGA-R8-A73M	C2
TCGA-DH-A66D	C2
TCGA-HT-8104	C1
TCGA-HT-8012	C2
TCGA-TM-A84G	C2
TCGA-P5-A72X	C2
TCGA-HW-7489	C2
TCGA-KT-A7W1	C1
TCGA-DU-7015	C2
TCGA-HT-7686	C2
TCGA-VW-A8FI	C1
TCGA-DU-7304	C1
TCGA-S9-A6U6	C2
TCGA-DB-5279	C2
TCGA-VM-A8CE	C2
TCGA-DU-A5TU	C2
TCGA-HT-A618	C2
TCGA-P5-A5F2	C2
TCGA-FG-A70Y	C2
TCGA-QH-A6CY	C2
TCGA-WY-A85A	C2
TCGA-VM-A8CD	C1
TCGA-E1-5303	C2
TCGA-HT-7482	C2
TCGA-QH-A6CV	C1
TCGA-TM-A7CA	C2
TCGA-HT-7620	C2
TCGA-HT-7471	C1
TCGA-FG-5964	C2
TCGA-DB-5270	C2
TCGA-P5-A5ET	C2
TCGA-CS-4944	C2
TCGA-R8-A6MO	C2
TCGA-VM-A8C8	C2
TCGA-HT-A74L	C2
TCGA-FG-8187	C2
TCGA-E1-A7YE	C1
TCGA-DU-5855	C2
TCGA-E1-5319	C2
TCGA-DU-A5TW	C2
TCGA-E1-A7YO	C2
TCGA-FG-7638	C2
TCGA-HT-A5RA	C1
TCGA-DB-A4XD	C2
TCGA-HT-8013	C2
TCGA-DU-6401	C2
TCGA-DH-5141	C2
TCGA-HT-7477	C1
TCGA-HW-A5KJ	C2
TCGA-P5-A780	C2
TCGA-E1-A7YM	C1
TCGA-DU-5870	C2
TCGA-FG-8188	C2
TCGA-S9-A6TV	C2
TCGA-HT-A617	C1
TCGA-CS-4938	C2
TCGA-E1-5311	C2
TCGA-DB-A4XH	C2
TCGA-E1-A7YH	C2
TCGA-DH-A7UU	C1
TCGA-HW-7493	C2
TCGA-P5-A5EY	C2
TCGA-HT-8107	C2
TCGA-FG-6692	C1
TCGA-HW-7491	C2
TCGA-HW-7486	C2
TCGA-P5-A5EU	C1
TCGA-DB-A4XF	C1
TCGA-DU-7309	C2
TCGA-QH-A6X5	C2
TCGA-CS-6186	C1
TCGA-DU-7294	C2
TCGA-FG-A70Z	C1
TCGA-E1-A7YS	C1
TCGA-DU-5871	C2
TCGA-DB-A75L	C2
TCGA-R8-A6ML	C2
TCGA-FG-5962	C2
TCGA-DU-A5TT	C1
TCGA-HT-A61A	C2
TCGA-P5-A5EW	C2
TCGA-CS-4943	C1
TCGA-HT-7607	C2
TCGA-VV-A86M	C2
TCGA-S9-A7QW	C2
TCGA-HW-A5KM	C2
TCGA-DH-A7UR	C1
TCGA-DB-A64V	C2
TCGA-QH-A65R	C2
TCGA-F6-A8O4	C2
TCGA-CS-6188	C1
TCGA-TQ-A7RO	C2
TCGA-TM-A84I	C1
TCGA-QH-A6X4	C2
TCGA-DU-7301	C2
TCGA-FG-A4MW	C1
TCGA-HW-7490	C2
TCGA-S9-A6WL	C2
TCGA-HT-7689	C2
TCGA-DB-5274	C2
TCGA-RY-A843	C2
TCGA-S9-A7IX	C1
TCGA-HT-7882	C1
TCGA-QH-A6CZ	C2
TCGA-FG-A87N	C1
TCGA-HT-7877	C2
TCGA-S9-A6WD	C2
TCGA-QH-A6CS	C2
TCGA-P5-A77W	C2
TCGA-DB-A4XG	C2
TCGA-DB-A64L	C2
TCGA-VM-A8CF	C2
TCGA-TM-A7C3	C1
TCGA-CS-6667	C2
TCGA-CS-6666	C2
TCGA-DU-A5TR	C2
TCGA-VM-A8C9	C2
TCGA-RY-A83Z	C1
TCGA-F6-A8O3	C2
TCGA-HT-8010	C2
TCGA-DU-A5TS	C2
TCGA-DU-7010	C1
TCGA-DU-A6S7	C2
TCGA-HT-8109	C2
TCGA-FG-A4MY	C2
TCGA-HT-A61B	C1
TCGA-QH-A65X	C2
TCGA-HT-8019	C2
TCGA-DU-5854	C1
TCGA-DU-6408	C2
TCGA-S9-A7IZ	C2
TCGA-P5-A5EX	C2
TCGA-E1-A7YL	C1
TCGA-DU-8164	C2
TCGA-FG-A711	C2
TCGA-HW-7495	C2
TCGA-HT-7860	C1
TCGA-TM-A84C	C1
TCGA-DU-A76K	C1
TCGA-S9-A6U8	C2
TCGA-S9-A7IQ	C2
TCGA-S9-A6TZ	C2
TCGA-DU-7300	C2
TCGA-E1-A7YJ	C1
TCGA-DU-A6S2	C2
TCGA-HT-A619	C2
TCGA-RY-A847	C2
TCGA-S9-A6U5	C2
TCGA-HT-8011	C1
TCGA-DB-A75O	C2
TCGA-DB-A64U	C2
TCGA-WY-A858	C2
TCGA-P5-A5EZ	C2
TCGA-E1-A7YK	C2
TCGA-CS-5390	C1
TCGA-HT-7475	C2
TCGA-DU-7302	C2
TCGA-S9-A6TX	C2
TCGA-S9-A7J1	C2
TCGA-WH-A86K	C2
TCGA-FG-A60K	C2
TCGA-CS-6290	C2
TCGA-HT-7691	C2
TCGA-TM-A84O	C2
TCGA-S9-A7R8	C2
TCGA-FG-A4MU	C1
TCGA-CS-5393	C2
TCGA-VV-A829	C2
TCGA-FG-8182	C2
TCGA-HT-7881	C2
TCGA-DB-5277	C1
TCGA-S9-A7QZ	C2
TCGA-DU-6542	C2
TCGA-VW-A7QS	C2
TCGA-HW-7487	C2
TCGA-QH-A870	C2
TCGA-CS-5394	C2
TCGA-DU-A7T8	C2
TCGA-TM-A84J	C1
TCGA-HT-7603	C2
TCGA-E1-5305	C1
TCGA-CS-5395	C1
TCGA-DU-8158	C1
TCGA-E1-A7YN	C1
TCGA-S9-A7R4	C2
TCGA-W9-A837	C2
TCGA-P5-A77X	C2
TCGA-FG-6689	C2
TCGA-HT-7469	C1
TCGA-HT-7687	C2
TCGA-DU-7009	C2
TCGA-HT-7677	C2
TCGA-HT-7684	C2
TCGA-DU-A6S6	C2
TCGA-R8-A6YH	C2
TCGA-HT-8111	C2
TCGA-HT-7681	C2
TCGA-HT-A616	C2
TCGA-DU-7019	C2
TCGA-HT-8113	C2
TCGA-HT-7873	C2
TCGA-HW-8320	C2
TCGA-HT-A74J	C2
TCGA-RY-A845	C2
TCGA-E1-A7YW	C2
TCGA-DU-A76O	C2
TCGA-S9-A6UA	C1
TCGA-HT-A74H	C2
TCGA-S9-A6WE	C2
TCGA-S9-A6WO	C2
TCGA-DU-7306	C2
TCGA-HW-A5KK	C2
TCGA-HT-A5RB	C2
TCGA-WY-A85C	C2
TCGA-HT-7676	C2
TCGA-CS-4941	C1
TCGA-E1-A7YV	C1
TCGA-S9-A6WI	C2
TCGA-HW-A5KL	C2
TCGA-HT-8015	C2
TCGA-S9-A6TU	C2
TCGA-HT-7602	C2
TCGA-CS-5396	C2
TCGA-S9-A6WG	C1
TCGA-S9-A6WQ	C2
TCGA-HT-7606	C1
TCGA-HT-7470	C2
TCGA-HT-7468	C2
CGGA_1022	C1
CGGA_1052	C2
CGGA_235	C2
CGGA_269	C2
CGGA_276	C2
CGGA_323	C2
CGGA_493	C2
CGGA_541	C2
CGGA_633	C2
CGGA_638	C2
CGGA_659	C2
CGGA_766	C1
CGGA_796	C2
CGGA_807	C2
CGGA_871	C2
CGGA_J030	C2
CGGA_J130	C2
CGGA_1005	C2
CGGA_1013	C2
CGGA_1020	C2
CGGA_1031	C2
CGGA_1046	C2
CGGA_1050	C2
CGGA_1330	C1
CGGA_1406	C1
CGGA_171	C2
CGGA_236	C1
CGGA_241	C2
CGGA_251	C2
CGGA_252	C1
CGGA_254	C2
CGGA_256	C2
CGGA_261	C2
CGGA_267	C2
CGGA_273	C2
CGGA_283	C2
CGGA_300	C1
CGGA_333	C2
CGGA_446	C2
CGGA_458	C1
CGGA_479	C2
CGGA_485	C2
CGGA_501	C2
CGGA_502	C2
CGGA_538	C2
CGGA_543	C2
CGGA_551	C2
CGGA_580	C2
CGGA_601	C2
CGGA_607	C1
CGGA_632	C1
CGGA_635	C1
CGGA_642	C2
CGGA_655	C2
CGGA_662	C2
CGGA_666	C2
CGGA_671	C2
CGGA_675	C2
CGGA_685	C1
CGGA_689	C2
CGGA_694	C2
CGGA_698	C2
CGGA_704	C1
CGGA_715	C2
CGGA_725	C2
CGGA_752	C1
CGGA_757	C2
CGGA_760	C2
CGGA_762	C2
CGGA_785	C2
CGGA_812	C2
CGGA_815	C2
CGGA_818	C1
CGGA_834	C1
CGGA_835	C2
CGGA_838	C2
CGGA_843	C2
CGGA_856	C2
CGGA_858	C2
CGGA_864	C2
CGGA_884	C2
CGGA_892	C2
CGGA_893	C2
CGGA_898	C2
CGGA_904	C1
CGGA_905	C2
CGGA_908	C2
CGGA_909	C2
CGGA_D04	C2
CGGA_D07	C2
CGGA_D15	C2
CGGA_D20	C2
CGGA_D29	C2
CGGA_D39	C1
CGGA_D40	C2
CGGA_D47	C1
CGGA_J024	C2
CGGA_J042	C1
CGGA_1004	C2
CGGA_1059	C1
CGGA_1071	C1
CGGA_243	C1
CGGA_738	C1
CGGA_1003	C2
CGGA_1010	C1
CGGA_1012	C1
CGGA_1014	C1
CGGA_1018	C1
CGGA_1030	C2
CGGA_1032	C2
CGGA_1033	C2
CGGA_1037	C2
CGGA_1048	C2
CGGA_1051	C2
CGGA_1057	C2
CGGA_1058	C2
CGGA_106	C2
CGGA_1063	C2
CGGA_1065	C2
CGGA_1066	C1
CGGA_1069	C1
CGGA_1082	C2
CGGA_1087	C1
CGGA_1097	C1
CGGA_1100	C2
CGGA_1101	C2
CGGA_112	C1
CGGA_1127	C2
CGGA_1147	C2
CGGA_1148	C2
CGGA_1152	C2
CGGA_1156	C2
CGGA_1157	C2
CGGA_1158	C2
CGGA_1159	C2
CGGA_1181	C2
CGGA_1192	C2
CGGA_1198	C2
CGGA_1204	C1
CGGA_1211	C2
CGGA_1226	C2
CGGA_1228	C2
CGGA_1238	C1
CGGA_1239	C2
CGGA_1286	C2
CGGA_1317	C2
CGGA_1318	C2
CGGA_1334	C2
CGGA_1335	C2
CGGA_1339	C2
CGGA_1345	C2
CGGA_1350	C2
CGGA_1361	C2
CGGA_1368	C2
CGGA_1427	C2
CGGA_1440	C2
CGGA_1443	C2
CGGA_1446	C2
CGGA_1454	C2
CGGA_1455	C2
CGGA_1463	C2
CGGA_1471	C2
CGGA_1477	C2
CGGA_1488	C2
CGGA_1502	C2
CGGA_1514	C1
CGGA_1516	C2
CGGA_1517	C2
CGGA_1523	C2
CGGA_1528	C2
CGGA_1536	C2
CGGA_1563	C2
CGGA_157	C2
CGGA_1579	C2
CGGA_1583	C2
CGGA_1589	C2
CGGA_1594	C2
CGGA_1607	C1
CGGA_1617	C2
CGGA_1621	C2
CGGA_1630	C2
CGGA_1642	C2
CGGA_1647	C2
CGGA_1649	C2
CGGA_165	C2
CGGA_1651	C2
CGGA_1653	C2
CGGA_1655	C2
CGGA_1660	C1
CGGA_1662	C2
CGGA_1664	C2
CGGA_1673	C2
CGGA_1677	C2
CGGA_1689	C2
CGGA_1703	C2
CGGA_1704	C2
CGGA_1715	C2
CGGA_1720	C1
CGGA_1760	C2
CGGA_1829	C2
CGGA_1850	C2
CGGA_1875	C2
CGGA_1902	C1
CGGA_1939	C2
CGGA_2002	C2
CGGA_2013	C2
CGGA_2121	C2
CGGA_265	C2
CGGA_28	C2
CGGA_288	C1
CGGA_290	C1
CGGA_320	C2
CGGA_362	C2
CGGA_369	C2
CGGA_42	C2
CGGA_482	C1
CGGA_503	C2
CGGA_583	C2
CGGA_619	C2
CGGA_663	C2
CGGA_707	C2
CGGA_720	C1
CGGA_721	C2
CGGA_724	C2
CGGA_730	C1
CGGA_809	C2
CGGA_846	C2
CGGA_862	C2
CGGA_863	C2
CGGA_883	C2
CGGA_889	C2
CGGA_D19	C1
CGGA_D50	C1
CGGA_J50	C1
CGGA_P103	C1
CGGA_P107	C1
CGGA_P11	C2
CGGA_P111	C1
CGGA_P113	C2
CGGA_P114	C1
CGGA_P115	C2
CGGA_P121	C2
CGGA_P122	C1
CGGA_P128	C2
CGGA_P13	C2
CGGA_P132	C2
CGGA_P137	C1
CGGA_P145	C2
CGGA_P146	C1
CGGA_P147	C1
CGGA_P150	C1
CGGA_P151	C2
CGGA_P153	C2
CGGA_P155	C1
CGGA_P156	C1
CGGA_P158	C2
CGGA_P173	C2
CGGA_P174	C1
CGGA_P176	C2
CGGA_P177	C1
CGGA_P179	C1
CGGA_P19	C1
CGGA_P20	C2
CGGA_P21	C1
CGGA_P27	C1
CGGA_P270	C1
CGGA_P271	C2
CGGA_P286	C1
CGGA_P30	C1
CGGA_P306	C2
CGGA_P31	C2
CGGA_P311	C2
CGGA_P315	C2
CGGA_P316	C2
CGGA_P338	C2
CGGA_P346	C1
CGGA_P356	C2
CGGA_P358	C2
CGGA_P392	C1
CGGA_P399	C1
CGGA_P422	C2
CGGA_P439	C2
CGGA_P492	C2
CGGA_P500	C2
CGGA_P501	C2
CGGA_P505	C2
CGGA_P615	C2
CGGA_P83	C2
CGGA_P84	C2
CGGA_P86	C1
CGGA_P93	C2
