# Supplementary material for: A Novel CRISPR/Cas9 Screening Potential Index for Prognostic and Immunological Prediction in Low-Grade Glioma
Source: Front Genet. 2022 Apr 25;13:839884. doi: 10.3389/fgene.2022.839884 (PMC9109250; doi:10.3389/fgene.2022.839884)
Supplement: Supplementary file 5 [file Table1.XLSX]

## Sheet: sample
DepMap_ID	cell_line_name	stripped_cell_line_name	CCLE_Name	alias	COSMICID	sex	source	Achilles_n_replicates	cell_line_NNMD	culture_type	culture_medium	cas9_activity	RRID	WTSI_Master_Cell_ID	sample_collection_site	primary_or_metastasis	primary_disease	Subtype	age	Sanger_Model_ID	depmap_public_comments	lineage	lineage_subtype	lineage_sub_subtype	lineage_molecular_subtype
ACH-000273	SF539	SF539	SF539_CENTRAL_NERVOUS_SYSTEM		905984	Female	Academic lab	2	-4.74279	Mixed adherent and suspension	RPMI + 5% FBS	83.1	CVCL_1691	1781	central_nervous_system	Primary	Brain Cancer	Glioma		SIDM00083		central_nervous_system	glioma
ACH-000389	H4	H4	H4_CENTRAL_NERVOUS_SYSTEM		907042	Male	ATCC	2	-2.44922	Adherent	RPMI + 10% FBS	72.9	CVCL_1239	1244	central_nervous_system	Primary	Brain Cancer	Glioma	37	SIDM00852		central_nervous_system	glioma
ACH-000504	SNB75	SNB75	SNB75_CENTRAL_NERVOUS_SYSTEM		905982	Female	Academic lab	2	-3.76785	Adherent	RPMI + 5% FBS	67.7	CVCL_1706	1181	central_nervous_system	Primary	Brain Cancer	Glioma		SIDM00095		central_nervous_system	glioma
ACH-000592	TM-31	TM31	TM31_CENTRAL_NERVOUS_SYSTEM			Female	RIKEN	2	-4.17222		EMEM + 10% FBS	85.7	CVCL_6735		central_nervous_system		Brain Cancer	Glioma	42			central_nervous_system	glioma
ACH-000655	SF268	SF268	SF268_CENTRAL_NERVOUS_SYSTEM		905986	Female	Academic lab	2	-4.32858	Mixed adherent and suspension	RPMI + 5% FBS	52.6	CVCL_1689	1490	central_nervous_system	Primary	Brain Cancer	Glioma		SIDM00085		central_nervous_system	glioma
ACH-001016	Becker	BECKER	BECKER_CENTRAL_NERVOUS_SYSTEM		906746	Male	HSRRB						CVCL_1093	2090	central_nervous_system		Brain Cancer	Glioma	57	SIDM00490		central_nervous_system	glioma
ACH-001118		M059J	M059J_CENTRAL_NERVOUS_SYSTEM		949094	Male							CVCL_0400	2225	central_nervous_system		Brain Cancer	Glioma		SIDM00659		central_nervous_system	glioma
ACH-001125		MOGGCCM	MOGGCCM_CENTRAL_NERVOUS_SYSTEM		908144	Unknown							CVCL_2613	1383	central_nervous_system		Brain Cancer	Glioma		SIDM00532		central_nervous_system	glioma
ACH-001126		MOGGUVW	MOGGUVW_CENTRAL_NERVOUS_SYSTEM		908145	Male							CVCL_2614	1543	central_nervous_system		Brain Cancer	Glioma		SIDM00504		central_nervous_system	glioma
ACH-001214		U138MG	U138MG_CENTRAL_NERVOUS_SYSTEM			Male	ATCC						CVCL_0020		central_nervous_system		Brain Cancer	Glioma	50	SIDM01192		central_nervous_system	glioma
