# Supplementary material for: A Novel CRISPR/Cas9 Screening Potential Index for Prognostic and Immunological Prediction in Low-Grade Glioma
Source: Front Genet. 2022 Apr 25;13:839884. doi: 10.3389/fgene.2022.839884 (PMC9109250; doi:10.3389/fgene.2022.839884)
Supplement: Supplementary file 6 [file Table5.XLSX]

## Sheet: importance result
gene	raw.importance	rel.importance
WEE1	0.00553966	1
SMC4	0.00430863	0.857143
SNAPC2	0.00217242	0.609244
POLR3H	0.00123104	0.5
YKT6	0.00119483	0.495798
CDC123	0.00119483	0.495798
TRAPPC3	0.00115862	0.491597
RBM17	0.00115862	0.491597
RPA3	0.00112242	0.487395
CRCP	0.000977588	0.470588
AURKA	0.000977588	0.470588
GINS2	0.000941381	0.466387
RPP30	0.000868967	0.457983
HSPA5	0.00083276	0.453782
RPS6	0.00083276	0.453782
EEF2	0.00083276	0.453782
SF3A3	0.000796553	0.44958
RPL7	0.000760346	0.445378
KIF11	0.000724139	0.441176
SSU72	0.000724139	0.441176
POLE2	0.000687932	0.436975
RRM1	0.000687932	0.436975
POLR2F	0.000651725	0.432773
COPE	0.000615518	0.428571
RPP40	0.000579311	0.42437
RBBP4	0.000579311	0.42437
MED8	0.000543104	0.420168
RPS13	0.000543104	0.420168
C1orf131	0.000543104	0.420168
DCTN2	0.000543104	0.420168
UBE2I	0.000543104	0.420168
EIF2S2	0.000506897	0.415966
CDC37	0.00047069	0.411765
EIF6	0.00047069	0.411765
SNRPB2	0.00047069	0.411765
RPS25	0.00047069	0.411765
POLD3	0.00047069	0.411765
SDAD1	0.000434484	0.407563
POLR2H	0.000434484	0.407563
POLR2L	0.000434484	0.407563
DDX20	0.000434484	0.407563
CHAF1A	0.000434484	0.407563
CDCA8	0.000434484	0.407563
LSM5	0.000434484	0.407563
GAPDH	0.000398277	0.403361
CENPN	0.000398277	0.403361
RAE1	0.000398277	0.403361
RPS24	0.00036207	0.39916
TRMT112	0.00036207	0.39916
NDC80	0.00036207	0.39916
SNRPB	0.00036207	0.39916
RPL4	0.00036207	0.39916
BUD31	0.00036207	0.39916
INTS8	0.000325863	0.394958
NCBP1	0.000325863	0.394958
TUBB	0.000325863	0.394958
GEMIN5	0.000289656	0.390756
CDC45	0.000289656	0.390756
TRAPPC8	0.000289656	0.390756
SUPT6H	0.000289656	0.390756
SAP18	0.000289656	0.390756
CNOT3	0.000289656	0.390756
EIF2B3	0.000253449	0.386555
NOP2	0.000217242	0.382353
CCNA2	0.000217242	0.382353
TAF6	0.000217242	0.382353
INTS1	0.000217242	0.382353
HAUS5	0.000181035	0.378151
MED14	0.000181035	0.378151
MRTO4	0.000181035	0.378151
NAPA	0.000181035	0.378151
DHX8	0.000181035	0.378151
TONSL	0.000144828	0.37395
TOP2A	0.000144828	0.37395
UBA1	0.000144828	0.37395
HYOU1	0.000144828	0.37395
EIF3I	0.000108621	0.369748
SMC2	0.000108621	0.369748
GINS1	0.000108621	0.369748
RPL37	7.24139e-05	0.365546
RNPC3	7.24139e-05	0.365546
PSMD8	7.24139e-05	0.365546
DPAGT1	7.24139e-05	0.365546
NUP205	3.6207e-05	0.361345
RPA2	3.6207e-05	0.361345
RPL3	0	0.357143
CACTIN	0	0.357143
CDC7	0	0.357143
PSMA4	0	0.357143
COPS6	0	0.357143
WDHD1	0	0.357143
NUP93	0	0.357143
ATP6V0B	0	0.357143
UPF2	-3.6207e-05	0.352941
NUP85	-3.6207e-05	0.352941
POLA2	-3.6207e-05	0.352941
DNAJC8	-3.6207e-05	0.352941
POLR3C	-3.6207e-05	0.352941
ATR	-3.6207e-05	0.352941
TOP1	-3.6207e-05	0.352941
PSMG3	-3.6207e-05	0.352941
RCC1	-7.24139e-05	0.348739
HAUS1	-7.24139e-05	0.348739
CDC27	-7.24139e-05	0.348739
DDX56	-0.000108621	0.344538
GPN1	-0.000108621	0.344538
PSMB4	-0.000108621	0.344538
CENPW	-0.000108621	0.344538
PHB	-0.000108621	0.344538
AURKB	-0.000108621	0.344538
RACGAP1	-0.000144828	0.340336
SEC61A1	-0.000144828	0.340336
PSMD6	-0.000144828	0.340336
INTS9	-0.000144828	0.340336
ANKLE2	-0.000144828	0.340336
CDT1	-0.000144828	0.340336
RPS3	-0.000144828	0.340336
ORC6	-0.000144828	0.340336
ACTR2	-0.000144828	0.340336
DHDDS	-0.000181035	0.336134
RPS23	-0.000181035	0.336134
GPN2	-0.000181035	0.336134
CDK1	-0.000181035	0.336134
MCM5	-0.000181035	0.336134
WDR3	-0.000217242	0.331933
CDC73	-0.000217242	0.331933
PRPF31	-0.000217242	0.331933
ESPL1	-0.000217242	0.331933
PMPCB	-0.000217242	0.331933
DHX37	-0.000217242	0.331933
RAN	-0.000253449	0.327731
SNRPD2	-0.000253449	0.327731
MAD2L1	-0.000253449	0.327731
LSG1	-0.000253449	0.327731
LSM4	-0.000253449	0.327731
CCT2	-0.000253449	0.327731
PREB	-0.000253449	0.327731
CHEK1	-0.000289656	0.323529
CDC42	-0.000289656	0.323529
PSMA7	-0.000289656	0.323529
USP39	-0.000289656	0.323529
WDR46	-0.000289656	0.323529
DTL	-0.000289656	0.323529
ATP6V1F	-0.000289656	0.323529
TIMELESS	-0.000289656	0.323529
KIF18A	-0.000289656	0.323529
POLR2E	-0.000325863	0.319328
RUVBL1	-0.000325863	0.319328
POLR2C	-0.000325863	0.319328
ANAPC1	-0.00036207	0.315126
HNRNPL	-0.00036207	0.315126
MAK16	-0.00036207	0.315126
ACTL6A	-0.00036207	0.315126
RPL31	-0.00036207	0.315126
TOP3A	-0.00036207	0.315126
THOC2	-0.00036207	0.315126
SNAPC1	-0.00036207	0.315126
SYS1	-0.000398277	0.310924
NPLOC4	-0.000398277	0.310924
ORC1	-0.000398277	0.310924
TXNL4B	-0.000434484	0.306723
SRSF1	-0.000434484	0.306723
CRNKL1	-0.000434484	0.306723
DDX49	-0.000434484	0.306723
NUP160	-0.000434484	0.306723
GINS4	-0.000434484	0.306723
RPAP2	-0.00047069	0.302521
CCT6A	-0.00047069	0.302521
CSE1L	-0.00047069	0.302521
XPO1	-0.00047069	0.302521
MED31	-0.000506897	0.298319
TIPIN	-0.000506897	0.298319
TRRAP	-0.000506897	0.298319
POLE	-0.000506897	0.298319
COPZ1	-0.000506897	0.298319
BRIX1	-0.000506897	0.298319
GTF2B	-0.000506897	0.298319
PSMD14	-0.000543104	0.294118
POLR1A	-0.000543104	0.294118
ANAPC4	-0.000543104	0.294118
HSPE1	-0.000579311	0.289916
PSMD11	-0.000579311	0.289916
NUF2	-0.000579311	0.289916
RUVBL2	-0.000579311	0.289916
NAA50	-0.000615518	0.285714
SPCS3	-0.000615518	0.285714
U2AF2	-0.000615518	0.285714
NEDD1	-0.000615518	0.285714
NOP16	-0.000651725	0.281513
SPC24	-0.000651725	0.281513
COPB2	-0.000651725	0.281513
DONSON	-0.000651725	0.281513
THOC3	-0.000651725	0.281513
CLP1	-0.000651725	0.281513
RFC2	-0.000651725	0.281513
TICRR	-0.000651725	0.281513
PLK1	-0.000687932	0.277311
ZNF207	-0.000687932	0.277311
SAE1	-0.000687932	0.277311
RPA1	-0.000724139	0.273109
CPSF4	-0.000724139	0.273109
GTF2E2	-0.000724139	0.273109
ETF1	-0.000760346	0.268908
LRR1	-0.000760346	0.268908
RFC3	-0.000760346	0.268908
RRM2	-0.000760346	0.268908
SLC39A7	-0.000760346	0.268908
TUBA1B	-0.000760346	0.268908
PSMB3	-0.000760346	0.268908
MCM2	-0.000760346	0.268908
PSMA5	-0.000760346	0.268908
RPS12	-0.000796553	0.264706
RPL21	-0.000796553	0.264706
POLR2I	-0.00083276	0.260504
RFC5	-0.00083276	0.260504
CDC20	-0.00083276	0.260504
ANAPC10	-0.00083276	0.260504
RPL6	-0.00083276	0.260504
INTS3	-0.000868967	0.256303
MCM4	-0.000868967	0.256303
PSMC4	-0.000905174	0.252101
RBM39	-0.000905174	0.252101
SPDL1	-0.000905174	0.252101
TTC27	-0.000905174	0.252101
NIP7	-0.000941381	0.247899
GPN3	-0.000941381	0.247899
BIRC5	-0.000941381	0.247899
RBBP5	-0.000941381	0.247899
HAUS3	-0.000977588	0.243697
PSMD2	-0.000977588	0.243697
MTBP	-0.000977588	0.243697
DHX15	-0.00101379	0.239496
MCM6	-0.00101379	0.239496
UTP20	-0.00101379	0.239496
COPB1	-0.00101379	0.239496
PRC1	-0.00101379	0.239496
SRSF7	-0.00105	0.235294
PDRG1	-0.00108621	0.231092
CDC6	-0.00112242	0.226891
INCENP	-0.00112242	0.226891
SNAPC5	-0.00123104	0.214286
PSMD12	-0.00123104	0.214286
TRAPPC5	-0.00126724	0.210084
MCM3	-0.00130345	0.205882
HEATR1	-0.00137586	0.197479
COPA	-0.00137586	0.197479
PRPF38B	-0.00137586	0.197479
ALG2	-0.00141207	0.193277
SEC61G	-0.00141207	0.193277
KIF23	-0.00144828	0.189076
ARPC3	-0.00144828	0.189076
PSMB2	-0.00152069	0.180672
TOMM40	-0.0015569	0.176471
POLD1	-0.0015569	0.176471
CHMP2A	-0.0015569	0.176471
RPL15	-0.0015569	0.176471
CHAF1B	-0.00159311	0.172269
TXN	-0.00159311	0.172269
PCNA	-0.00199138	0.12605
CDK7	-0.00202759	0.121849
WDR77	-0.00224483	0.0966387
UTP15	-0.00231725	0.0882353
NCAPG	-0.00249828	0.0672269
HAUS8	-0.00278794	0.0336134
CENPK	-0.00307759	0
