# Supplementary material for: A Novel CRISPR/Cas9 Screening Potential Index for Prognostic and Immunological Prediction in Low-Grade Glioma
Source: Front Genet. 2022 Apr 25;13:839884. doi: 10.3389/fgene.2022.839884 (PMC9109250; doi:10.3389/fgene.2022.839884)
Supplement: Supplementary file 7 [file Table7.XLSX]

## Sheet: Sheet1
risky component	protective component
WEE1	RPP30
SMC4	RPS6
SNAPC2	EEF2
POLR3H	RPL7
YKT6	POLR2F
CDC123	RPS13
TRAPPC3	RPS25
RBM17
RPA3
CRCP
AURKA
GINS2
HSPA5
SF3A3
KIF11
SSU72
POLE2
RRM1
COPE
RPP40
RBBP4
MED8
C1orf131
DCTN2
UBE2I
EIF2S2
CDC37
EIF6
SNRPB2
POLD3
SDAD1
POLR2H
POLR2L
DDX20
CHAF1A
CDCA8
LSM5
GAPDH
CENPN
RAE1
