# Supplementary material for: A Novel CRISPR/Cas9 Screening Potential Index for Prognostic and Immunological Prediction in Low-Grade Glioma
Source: Front Genet. 2022 Apr 25;13:839884. doi: 10.3389/fgene.2022.839884 (PMC9109250; doi:10.3389/fgene.2022.839884)
Supplement: Supplementary file 8 [file Table8.XLSX]

## Sheet: ccspi_group
id	ccspi	CCSPI
TCGA-CS-4942	0.498921	High
TCGA-S9-A6TY	0.176265	Low
TCGA-QH-A86X	0.13204	Low
TCGA-DU-7290	0.722896	High
TCGA-QH-A6XC	0.576451	High
TCGA-TM-A84T	0.171866	Low
TCGA-S9-A6WH	0.137143	Low
TCGA-WY-A85B	0.352146	Low
TCGA-TM-A84R	0.123817	Low
TCGA-DU-A76L	0.768054	High
TCGA-DU-6396	0.22622	Low
TCGA-RY-A840	0.197849	Low
TCGA-P5-A5F4	0.273952	Low
TCGA-DB-5281	0.41079	Low
TCGA-DB-5275	0.304459	Low
TCGA-IK-8125	0.188105	Low
TCGA-HT-A615	0.190543	Low
TCGA-FG-8181	0.287851	Low
TCGA-HT-8114	0.309808	Low
TCGA-DB-A64O	0.534537	High
TCGA-DU-5849	0.268291	Low
TCGA-DH-5144	0.257043	Low
TCGA-FG-8189	0.321902	Low
TCGA-CS-6669	0.264428	Low
TCGA-TQ-A7RQ	0.00761506	Low
TCGA-EZ-7264	0.282229	Low
TCGA-CS-5397	0.660472	High
TCGA-DU-8163	0.267865	Low
TCGA-TQ-A7RK	0.366116	Low
TCGA-DU-A76R	0.254386	Low
TCGA-QH-A65Z	0.152165	Low
TCGA-DU-6392	0.468077	Low
TCGA-S9-A7R7	0.387847	Low
TCGA-HT-8564	0.366184	Low
TCGA-QH-A6CU	0.252263	Low
TCGA-DU-6393	0.318517	Low
TCGA-TQ-A7RP	0.476838	Low
TCGA-HT-7476	0.46477	Low
TCGA-DU-5853	0.222784	Low
TCGA-DB-A64R	0.0638474	Low
TCGA-HT-7604	0.435775	Low
TCGA-DB-A64Q	0.239945	Low
TCGA-FG-A713	0.143552	Low
TCGA-FG-6691	0.447493	Low
TCGA-FG-A87Q	0.425819	Low
TCGA-DH-A66G	0.297606	Low
TCGA-FG-A60L	0.312062	Low
TCGA-HT-7857	0.430135	Low
TCGA-S9-A7R1	0.227816	Low
TCGA-HT-7616	0.296063	Low
TCGA-HT-7474	0.223302	Low
TCGA-WY-A859	0.169479	Low
TCGA-P5-A737	0.149792	Low
TCGA-QH-A6X8	0.23382	Low
TCGA-DU-8166	0.185478	Low
TCGA-S9-A7IY	0.178201	Low
TCGA-P5-A72U	0.682799	High
TCGA-HT-7481	0.27464	Low
TCGA-DU-A7TJ	0.786729	High
TCGA-DH-A7UT	0.123503	Low
TCGA-FG-7636	0.298326	Low
TCGA-DU-A6S8	0.141974	Low
TCGA-DU-5874	0.32812	Low
TCGA-HT-8018	0.32655	Low
TCGA-DU-7012	0.639138	High
TCGA-FG-A6J1	0.202051	Low
TCGA-S9-A7IS	0.584916	High
TCGA-DH-5143	0.364107	Low
TCGA-P5-A733	0.348182	Low
TCGA-DH-A66F	0.194928	Low
TCGA-DU-A5TP	0.496996	High
TCGA-HT-8105	0.21074	Low
TCGA-DU-6407	0.64096	High
TCGA-CS-6668	0.128171	Low
TCGA-HT-7483	0.450126	Low
TCGA-HT-7694	0.189672	Low
TCGA-HT-A614	0.297007	Low
TCGA-IK-7675	0.422492	Low
TCGA-DB-A64S	0.267867	Low
TCGA-FG-A6J3	0.63271	High
TCGA-DU-6397	0.230742	Low
TCGA-TQ-A7RF	0.414254	Low
TCGA-QH-A6CX	0.454378	Low
TCGA-TM-A84L	0.121294	Low
TCGA-E1-A7Z2	0.696149	High
TCGA-HT-7472	0.364402	Low
TCGA-DB-A4X9	0.312753	Low
TCGA-TQ-A7RR	0.0648211	Low
TCGA-DU-5847	0.787893	High
TCGA-HT-7609	0.325834	Low
TCGA-E1-A7YI	0.718984	High
TCGA-DB-A4XB	0.314742	Low
TCGA-HT-7884	0.0831461	Low
TCGA-VM-A8CH	0.221845	Low
TCGA-P5-A72Z	0.139379	Low
TCGA-FG-8191	0.295203	Low
TCGA-FG-7641	0.0569103	Low
TCGA-DB-A75M	0.206491	Low
TCGA-DU-6410	0.363629	Low
TCGA-TM-A84S	0.196321	Low
TCGA-E1-A7YU	0.231089	Low
TCGA-DU-8167	0.29608	Low
TCGA-HT-7879	0.218955	Low
TCGA-HT-7608	0.224008	Low
TCGA-S9-A7J2	0.0489269	Low
TCGA-DU-A7TI	0.213065	Low
TCGA-HT-8110	0.66915	High
TCGA-HT-A5R5	0.383033	Low
TCGA-QH-A6CW	0.336529	Low
TCGA-E1-A7Z6	0.233006	Low
TCGA-S9-A6TS	0.268452	Low
TCGA-FG-5965	0.422875	Low
TCGA-S9-A89V	0.262348	Low
TCGA-TM-A7C5	0.14524	Low
TCGA-DH-A7US	0.0926961	Low
TCGA-P5-A736	0.317585	Low
TCGA-DU-6394	0.392983	Low
TCGA-HT-A74K	0.215234	Low
TCGA-TQ-A7RI	0.112999	Low
TCGA-DU-6400	0.190386	Low
TCGA-S9-A6WP	0.105161	Low
TCGA-P5-A781	0.103625	Low
TCGA-DU-A7T6	0.265825	Low
TCGA-DH-A669	0.592213	High
TCGA-P5-A730	0.156264	Low
TCGA-HT-7478	0.328051	Low
TCGA-S9-A6WM	0.830902	High
TCGA-TQ-A7RW	0.351865	Low
TCGA-E1-A7Z3	0.221576	Low
TCGA-DU-A7TB	0.196854	Low
TCGA-HT-7485	0.321475	Low
TCGA-HT-A5R7	0.269952	Low
TCGA-FG-6690	0.280473	Low
TCGA-DU-7292	0.501315	High
TCGA-HT-7680	0.350463	Low
TCGA-CS-6670	0.249656	Low
TCGA-HT-7690	0.394942	Low
TCGA-DU-7011	0.288659	Low
TCGA-S9-A89Z	0.527983	High
TCGA-DU-6403	0.668144	High
TCGA-FG-6688	0.608941	High
TCGA-DU-A7TC	0.358516	Low
TCGA-FG-A4MX	0	Low
TCGA-TM-A7C4	0.1783	Low
TCGA-S9-A6UB	0.223757	Low
TCGA-HT-7473	0.411965	Low
TCGA-TQ-A7RV	0.226463	Low
TCGA-DU-A7TD	0.798054	High
TCGA-FG-8186	0.249708	Low
TCGA-DU-8161	0.69177	High
TCGA-QH-A6X9	0.261023	Low
TCGA-S9-A6U9	0.216586	Low
TCGA-HT-8563	0.471777	Low
TCGA-DB-A64W	0.350163	Low
TCGA-TQ-A7RN	0.130197	Low
TCGA-DH-A7UV	0.15264	Low
TCGA-FG-7637	0.260954	Low
TCGA-HT-7874	0.17563	Low
TCGA-DB-5280	0.284864	Low
TCGA-E1-A7YD	0.783949	High
TCGA-HT-7858	0.247304	Low
TCGA-HT-7695	0.203025	Low
TCGA-HT-7480	0.0349956	Low
TCGA-P5-A5F0	0.190205	Low
TCGA-TM-A84B	0.672595	High
TCGA-E1-5322	0.440183	Low
TCGA-HT-8108	0.390472	Low
TCGA-DU-8168	0.359531	Low
TCGA-P5-A5F1	0.386394	Low
TCGA-HT-7880	0.168973	Low
TCGA-TQ-A7RG	0.0946558	Low
TCGA-HT-7692	0.0790459	Low
TCGA-HT-8558	0.268509	Low
TCGA-P5-A5F6	0.470037	Low
TCGA-DH-5142	0.463903	Low
TCGA-DB-5273	0.46852	Low
TCGA-FG-A4MT	0.394187	Low
TCGA-DU-A7TA	0.313881	Low
TCGA-RY-A83X	0.173195	Low
TCGA-HT-7610	0.159258	Low
TCGA-DU-A5TY	0.665077	High
TCGA-P5-A72W	0.306737	Low
TCGA-QH-A6XA	0.205123	Low
TCGA-S9-A6U2	0.155174	Low
TCGA-TM-A84H	0.233582	Low
TCGA-DB-A64P	0.30354	Low
TCGA-HT-A74O	0.405585	Low
TCGA-FG-8185	0.242228	Low
TCGA-E1-5307	0.340463	Low
TCGA-DU-7013	0.776479	High
TCGA-DU-6399	0.4616	Low
TCGA-HT-7611	0.326788	Low
TCGA-DB-A4XA	0.233727	Low
TCGA-HT-A5R9	0.434603	Low
TCGA-DB-A4XC	0.269901	Low
TCGA-E1-5318	0.307234	Low
TCGA-DU-6402	0.817461	High
TCGA-WY-A85D	0.388734	Low
TCGA-FG-5963	0.674816	High
TCGA-DU-7007	0.472983	Low
TCGA-DB-A64X	0.268715	Low
TCGA-HT-7875	0.163078	Low
TCGA-VM-A8CA	0.281387	Low
TCGA-FG-7643	0.327379	Low
TCGA-DU-6404	0.576785	High
TCGA-TM-A84F	0.220396	Low
TCGA-P5-A731	0.350046	Low
TCGA-E1-5304	0.738732	High
TCGA-E1-A7YQ	0.740907	High
TCGA-QH-A6X3	0.331774	Low
TCGA-WY-A85E	0.204583	Low
TCGA-HT-7855	0.269004	Low
TCGA-HT-7854	0.31864	Low
TCGA-HW-8321	0.257601	Low
TCGA-R8-A6MK	0.0560727	Low
TCGA-HT-7902	0.191134	Low
TCGA-DU-A7TG	0.169577	Low
TCGA-TQ-A7RJ	0.181783	Low
TCGA-FN-7833	0.391898	Low
TCGA-RY-A83Y	0.137992	Low
TCGA-KT-A74X	0.159222	Low
TCGA-TM-A84M	0.077711	Low
TCGA-DU-5852	0.71938	High
TCGA-VM-A8CB	0.0491416	Low
TCGA-HT-7856	0.131002	Low
TCGA-DU-7018	0.380839	Low
TCGA-QH-A65V	0.269243	Low
TCGA-DU-A6S3	0.0913997	Low
TCGA-DU-5872	0.319525	Low
TCGA-S9-A7R3	0.319461	Low
TCGA-S9-A6TW	0.260846	Low
TCGA-S9-A7QY	0.101964	Low
TCGA-DU-7008	0.486393	Low
TCGA-DH-5140	0.467512	Low
TCGA-HT-7601	0.397431	Low
TCGA-DU-7298	0.561018	High
TCGA-S9-A7QX	0.307881	Low
TCGA-HT-A4DV	0.141282	Low
TCGA-FG-A60J	0.250317	Low
TCGA-HT-7693	0.245128	Low
TCGA-S9-A7R2	0.39803	Low
TCGA-DU-8162	0.315806	Low
TCGA-HT-A5RC	0.734942	High
TCGA-FG-A710	0.150462	Low
TCGA-HT-7467	0.127603	Low
TCGA-HT-7605	0.211024	Low
TCGA-DB-A75P	0.31844	Low
TCGA-TQ-A8XE	0.304135	Low
TCGA-DU-7299	0.380996	Low
TCGA-DU-7006	0.745493	High
TCGA-HT-A4DS	0.672395	High
TCGA-DU-6405	0.776005	High
TCGA-S9-A7J0	0.733288	High
TCGA-HW-8319	0.13476	Low
TCGA-HT-7688	0.254104	Low
TCGA-HT-7479	0.258665	Low
TCGA-DB-5278	0.199069	Low
TCGA-FG-7634	0.409132	Low
TCGA-S9-A7J3	0.00729757	Low
TCGA-TQ-A7RS	0.028365	Low
TCGA-TM-A7CF	0.169592	Low
TCGA-S9-A6WN	0.300625	Low
TCGA-DU-8165	0.955387	High
TCGA-S9-A6U0	0.697607	High
TCGA-P5-A5EV	0.402294	Low
TCGA-HW-8322	0.190429	Low
TCGA-QH-A65S	0.207516	Low
TCGA-E1-A7Z4	0.360581	Low
TCGA-HT-A61C	0.858252	High
TCGA-DB-A75K	0.199709	Low
TCGA-TQ-A7RM	0.78351	High
TCGA-DH-A66B	0.505233	High
TCGA-DB-A4XE	0.415826	Low
TCGA-E1-A7YY	0.265617	Low
TCGA-TQ-A7RH	0.209056	Low
TCGA-DU-6406	0.894721	High
TCGA-DU-7014	0.415013	Low
TCGA-P5-A735	0.20548	Low
TCGA-FG-A6IZ	0.315412	Low
TCGA-S9-A6U1	0.295455	Low
TCGA-E1-5302	0.424295	Low
TCGA-TM-A84Q	0.193355	Low
TCGA-DU-6395	0.408419	Low
TCGA-R8-A73M	0.141108	Low
TCGA-DH-A66D	0.234916	Low
TCGA-HT-8104	0.827572	High
TCGA-HT-8012	0.0426872	Low
TCGA-TM-A84G	0.148031	Low
TCGA-P5-A72X	0.238299	Low
TCGA-HW-7489	0.246856	Low
TCGA-KT-A7W1	0.984484	High
TCGA-DU-7015	0.404993	Low
TCGA-HT-7686	0.414356	Low
TCGA-VW-A8FI	0.603564	High
TCGA-DU-7304	0.470996	Low
TCGA-S9-A6U6	0.286216	Low
TCGA-DB-5279	0.411731	Low
TCGA-VM-A8CE	0.0832733	Low
TCGA-DU-A5TU	0.399845	Low
TCGA-HT-A618	0.354123	Low
TCGA-P5-A5F2	0.354268	Low
TCGA-FG-A70Y	0.196186	Low
TCGA-QH-A6CY	0.137041	Low
TCGA-WY-A85A	0.193924	Low
TCGA-VM-A8CD	0.75367	High
TCGA-E1-5303	0.405947	Low
TCGA-HT-7482	0.301885	Low
TCGA-QH-A6CV	0.847676	High
TCGA-TM-A7CA	0.156048	Low
TCGA-HT-7620	0.0987138	Low
TCGA-HT-7471	0.423583	Low
TCGA-FG-5964	0.250921	Low
TCGA-DB-5270	0.310316	Low
TCGA-P5-A5ET	0.121144	Low
TCGA-CS-4944	0.374997	Low
TCGA-R8-A6MO	0.070968	Low
TCGA-VM-A8C8	0.272198	Low
TCGA-HT-A74L	0.079151	Low
TCGA-FG-8187	0.153374	Low
TCGA-E1-A7YE	0.41808	Low
TCGA-DU-5855	0.402967	Low
TCGA-E1-5319	0.188464	Low
TCGA-DU-A5TW	0.427638	Low
TCGA-E1-A7YO	0.114588	Low
TCGA-FG-7638	0.209589	Low
TCGA-HT-A5RA	0.908665	High
TCGA-DB-A4XD	0.284333	Low
TCGA-HT-8013	0.292922	Low
TCGA-DU-6401	0.32588	Low
TCGA-DH-5141	0.30358	Low
TCGA-HT-7477	0.794158	High
TCGA-HW-A5KJ	0.168471	Low
TCGA-P5-A780	0.273709	Low
TCGA-E1-A7YM	0.477452	Low
TCGA-DU-5870	0.211915	Low
TCGA-FG-8188	0.321726	Low
TCGA-S9-A6TV	0.475559	Low
TCGA-HT-A617	0.57567	High
TCGA-CS-4938	0.397126	Low
TCGA-E1-5311	0.227615	Low
TCGA-DB-A4XH	0.216928	Low
TCGA-E1-A7YH	0.246077	Low
TCGA-DH-A7UU	0.463019	Low
TCGA-HW-7493	0.289264	Low
TCGA-P5-A5EY	0.329243	Low
TCGA-HT-8107	0.19559	Low
TCGA-FG-6692	0.874376	High
TCGA-HW-7491	0.191819	Low
TCGA-HW-7486	0.256453	Low
TCGA-P5-A5EU	0.646019	High
TCGA-DB-A4XF	0.346093	Low
TCGA-DU-7309	0.183694	Low
TCGA-QH-A6X5	0.165829	Low
TCGA-CS-6186	0.73858	High
TCGA-DU-7294	0.251556	Low
TCGA-FG-A70Z	0.604222	High
TCGA-E1-A7YS	0.253529	Low
TCGA-DU-5871	0.316435	Low
TCGA-DB-A75L	0.302647	Low
TCGA-R8-A6ML	0.0461583	Low
TCGA-FG-5962	0.227123	Low
TCGA-DU-A5TT	0.646272	High
TCGA-HT-A61A	0.207788	Low
TCGA-P5-A5EW	0.196168	Low
TCGA-CS-4943	0.707679	High
TCGA-HT-7607	0.230668	Low
TCGA-VV-A86M	0.369122	Low
TCGA-S9-A7QW	0.284095	Low
TCGA-HW-A5KM	0.35051	Low
TCGA-DH-A7UR	0.446763	Low
TCGA-DB-A64V	0.225341	Low
TCGA-QH-A65R	0.293551	Low
TCGA-F6-A8O4	0.272941	Low
TCGA-CS-6188	0.73206	High
TCGA-TQ-A7RO	0.119911	Low
TCGA-TM-A84I	0.48898	Low
TCGA-QH-A6X4	0.0911982	Low
TCGA-DU-7301	0.421343	Low
TCGA-FG-A4MW	0.567152	High
TCGA-HW-7490	0.36413	Low
TCGA-S9-A6WL	0.261216	Low
TCGA-HT-7689	0.383454	Low
TCGA-DB-5274	0.365956	Low
TCGA-RY-A843	0.194864	Low
TCGA-S9-A7IX	0.589162	High
TCGA-HT-7882	0.608154	High
TCGA-QH-A6CZ	0.140825	Low
TCGA-FG-A87N	0.36967	Low
TCGA-HT-7877	0.0665684	Low
TCGA-S9-A6WD	0.209068	Low
TCGA-QH-A6CS	0.526982	High
TCGA-P5-A77W	0.158948	Low
TCGA-DB-A4XG	0.219219	Low
TCGA-DB-A64L	0.356791	Low
TCGA-VM-A8CF	0.309834	Low
TCGA-TM-A7C3	0.70559	High
TCGA-CS-6667	0.251347	Low
TCGA-CS-6666	0.572309	High
TCGA-DU-A5TR	0.319696	Low
TCGA-VM-A8C9	0.284687	Low
TCGA-RY-A83Z	0.576361	High
TCGA-F6-A8O3	0.299915	Low
TCGA-HT-8010	0.217293	Low
TCGA-DU-A5TS	0.298614	Low
TCGA-DU-7010	0.57965	High
TCGA-DU-A6S7	0.351054	Low
TCGA-HT-8109	0.178432	Low
TCGA-FG-A4MY	0.307737	Low
TCGA-HT-A61B	0.446458	Low
TCGA-QH-A65X	0.351126	Low
TCGA-HT-8019	0.284513	Low
TCGA-DU-5854	0.488561	Low
TCGA-DU-6408	0.469962	Low
TCGA-S9-A7IZ	0.243617	Low
TCGA-P5-A5EX	0.388429	Low
TCGA-E1-A7YL	0.768897	High
TCGA-DU-8164	0.0770692	Low
TCGA-FG-A711	0.307018	Low
TCGA-HW-7495	0.113441	Low
TCGA-HT-7860	0.549224	High
TCGA-TM-A84C	0.573879	High
TCGA-DU-A76K	0.566419	High
TCGA-S9-A6U8	0.208665	Low
TCGA-S9-A7IQ	0.195185	Low
TCGA-S9-A6TZ	0.166836	Low
TCGA-DU-7300	0.325656	Low
TCGA-E1-A7YJ	0.673615	High
TCGA-DU-A6S2	0.0858201	Low
TCGA-HT-A619	0.340916	Low
TCGA-RY-A847	0.141208	Low
TCGA-S9-A6U5	0.076819	Low
TCGA-HT-8011	0.94186	High
TCGA-DB-A75O	0.343288	Low
TCGA-DB-A64U	0.0655509	Low
TCGA-WY-A858	0.271754	Low
TCGA-P5-A5EZ	0.457893	Low
TCGA-E1-A7YK	0.213616	Low
TCGA-CS-5390	0.398649	Low
TCGA-HT-7475	0.390884	Low
TCGA-DU-7302	0.201308	Low
TCGA-S9-A6TX	0.0888045	Low
TCGA-S9-A7J1	0.041206	Low
TCGA-WH-A86K	0.296091	Low
TCGA-FG-A60K	0.0468386	Low
TCGA-CS-6290	0.277683	Low
TCGA-HT-7691	0.377099	Low
TCGA-TM-A84O	0.0656201	Low
TCGA-S9-A7R8	0.100836	Low
TCGA-FG-A4MU	0.812243	High
TCGA-CS-5393	0.3453	Low
TCGA-VV-A829	0.122699	Low
TCGA-FG-8182	0.174981	Low
TCGA-HT-7881	0.170063	Low
TCGA-DB-5277	0.713751	High
TCGA-S9-A7QZ	0.0249325	Low
TCGA-DU-6542	0.349736	Low
TCGA-VW-A7QS	0.226556	Low
TCGA-HW-7487	0.167013	Low
TCGA-QH-A870	0.39644	Low
TCGA-CS-5394	0.263167	Low
TCGA-DU-A7T8	0.272079	Low
TCGA-TM-A84J	0.493768	Low
TCGA-HT-7603	0.271801	Low
TCGA-E1-5305	0.507218	High
TCGA-CS-5395	0.885903	High
TCGA-DU-8158	0.552493	High
TCGA-E1-A7YN	0.517919	High
TCGA-S9-A7R4	0.150407	Low
TCGA-W9-A837	0.146254	Low
TCGA-P5-A77X	0.066062	Low
TCGA-FG-6689	0.262907	Low
TCGA-HT-7469	0.635115	High
TCGA-HT-7687	0.149732	Low
TCGA-DU-7009	0.252374	Low
TCGA-HT-7677	0.135706	Low
TCGA-HT-7684	0.276191	Low
TCGA-DU-A6S6	0.168267	Low
TCGA-R8-A6YH	0.267159	Low
TCGA-HT-8111	0.305455	Low
TCGA-HT-7681	0.207671	Low
TCGA-HT-A616	0.265601	Low
TCGA-DU-7019	0.397084	Low
TCGA-HT-8113	0.217361	Low
TCGA-HT-7873	0.239903	Low
TCGA-HW-8320	0.288867	Low
TCGA-HT-A74J	0.201851	Low
TCGA-RY-A845	0.241251	Low
TCGA-E1-A7YW	0.107145	Low
TCGA-DU-A76O	0.272777	Low
TCGA-S9-A6UA	0.487293	Low
TCGA-HT-A74H	0.39654	Low
TCGA-S9-A6WE	0.0724668	Low
TCGA-S9-A6WO	0.193817	Low
TCGA-DU-7306	0.421933	Low
TCGA-HW-A5KK	0.334603	Low
TCGA-HT-A5RB	0.158974	Low
TCGA-WY-A85C	0.159417	Low
TCGA-HT-7676	0.321284	Low
TCGA-CS-4941	0.703001	High
TCGA-E1-A7YV	0.559243	High
TCGA-S9-A6WI	0.143592	Low
TCGA-HW-A5KL	0.150192	Low
TCGA-HT-8015	0.247151	Low
TCGA-S9-A6TU	0.141007	Low
TCGA-HT-7602	0.278817	Low
TCGA-CS-5396	0.219471	Low
TCGA-S9-A6WG	0.425499	Low
TCGA-S9-A6WQ	0.217623	Low
TCGA-HT-7606	0.854558	High
TCGA-HT-7470	0.25271	Low
TCGA-HT-7468	0.206161	Low
CGGA_1022	0.639908	High
CGGA_1052	0.158964	Low
CGGA_235	0.373643	Low
CGGA_269	0.335643	Low
CGGA_276	0.245566	Low
CGGA_323	0.526703	High
CGGA_493	0.230954	Low
CGGA_541	0.486	High
CGGA_633	0.395963	High
CGGA_638	0.182785	Low
CGGA_659	0.562928	High
CGGA_766	0.285222	Low
CGGA_796	0.557598	High
CGGA_807	0.506384	High
CGGA_871	0.0951762	Low
CGGA_J030	0.186895	Low
CGGA_J130	0.453691	High
CGGA_1005	0.417986	High
CGGA_1013	0.264077	Low
CGGA_1020	0.324375	Low
CGGA_1031	0.315669	Low
CGGA_1046	0.314998	Low
CGGA_1050	0.166166	Low
CGGA_1330	0.493597	High
CGGA_1406	0.510413	High
CGGA_171	0.107365	Low
CGGA_236	0.301135	Low
CGGA_241	0.427318	High
CGGA_251	0.375233	Low
CGGA_252	0.414139	High
CGGA_254	0.225127	Low
CGGA_256	0.567814	High
CGGA_261	0.329495	Low
CGGA_267	0.315022	Low
CGGA_273	0.233828	Low
CGGA_283	0.202184	Low
CGGA_300	0.490319	High
CGGA_333	0.205071	Low
CGGA_446	0.201921	Low
CGGA_458	0.406807	High
CGGA_479	0.246969	Low
CGGA_485	0.231268	Low
CGGA_501	0.160999	Low
CGGA_502	0.357635	Low
CGGA_538	0.1685	Low
CGGA_543	0.256213	Low
CGGA_551	0.212334	Low
CGGA_580	0.373326	Low
CGGA_601	0.435981	High
CGGA_607	0.443303	High
CGGA_632	0.484473	High
CGGA_635	0.279396	Low
CGGA_642	0.243969	Low
CGGA_655	0.110512	Low
CGGA_662	0.284568	Low
CGGA_666	0.21052	Low
CGGA_671	0.262236	Low
CGGA_675	0.0548595	Low
CGGA_685	0.392209	High
CGGA_689	0.370087	Low
CGGA_694	0.328804	Low
CGGA_698	0.266055	Low
CGGA_704	0.399346	High
CGGA_715	0.318092	Low
CGGA_725	0.206245	Low
CGGA_752	0.29564	Low
CGGA_757	0.332092	Low
CGGA_760	0.23271	Low
CGGA_762	0.146468	Low
CGGA_785	0.262895	Low
CGGA_812	0.200401	Low
CGGA_815	0.386772	High
CGGA_818	0.615828	High
CGGA_834	0.909105	High
CGGA_835	0.24338	Low
CGGA_838	0.171106	Low
CGGA_843	0.0591089	Low
CGGA_856	0.112608	Low
CGGA_858	0.273798	Low
CGGA_864	0.261488	Low
CGGA_884	0.232644	Low
CGGA_892	0.13649	Low
CGGA_893	0.245148	Low
CGGA_898	0.399503	High
CGGA_904	0.563546	High
CGGA_905	0.483167	High
CGGA_908	0.374281	Low
CGGA_909	0.222783	Low
CGGA_D04	0.279822	Low
CGGA_D07	0.241097	Low
CGGA_D15	0.0759508	Low
CGGA_D20	0.414501	High
CGGA_D29	0.291391	Low
CGGA_D39	0.818591	High
CGGA_D40	0.283433	Low
CGGA_D47	0.297384	Low
CGGA_J024	0.319528	Low
CGGA_J042	0.532245	High
CGGA_1004	0.453372	High
CGGA_1059	0.821237	High
CGGA_1071	0.879505	High
CGGA_243	0.344865	Low
CGGA_738	0.280716	Low
CGGA_1003	0.266279	Low
CGGA_1010	0.598684	High
CGGA_1012	0.542937	High
CGGA_1014	0.443358	High
CGGA_1018	0.362155	Low
CGGA_1030	0.287752	Low
CGGA_1032	0.500073	High
CGGA_1033	0.324374	Low
CGGA_1037	0.034015	Low
CGGA_1048	0.380718	Low
CGGA_1051	0.367713	Low
CGGA_1057	0.298865	Low
CGGA_1058	0.306294	Low
CGGA_106	0.373115	Low
CGGA_1063	0.46365	High
CGGA_1065	0.22767	Low
CGGA_1066	0.558621	High
CGGA_1069	0.527038	High
CGGA_1082	0.278512	Low
CGGA_1087	0.248998	Low
CGGA_1097	0.662332	High
CGGA_1100	0.189664	Low
CGGA_1101	0.442066	High
CGGA_112	0.371032	Low
CGGA_1127	0.163586	Low
CGGA_1147	0.35112	Low
CGGA_1148	0.477418	High
CGGA_1152	0.304113	Low
CGGA_1156	0.336273	Low
CGGA_1157	0.450051	High
CGGA_1158	0.236016	Low
CGGA_1159	0.354996	Low
CGGA_1181	0.294477	Low
CGGA_1192	0.39522	High
CGGA_1198	0.357682	Low
CGGA_1204	0.318757	Low
CGGA_1211	0.363502	Low
CGGA_1226	0.450402	High
CGGA_1228	0.377777	Low
CGGA_1238	0.412655	High
CGGA_1239	0.265186	Low
CGGA_1286	0.157628	Low
CGGA_1317	0.231027	Low
CGGA_1318	0.325924	Low
CGGA_1334	0.397357	High
CGGA_1335	0.249056	Low
CGGA_1339	0.335111	Low
CGGA_1345	0.173264	Low
CGGA_1350	0.334475	Low
CGGA_1361	0.34631	Low
CGGA_1368	0.323433	Low
CGGA_1427	0.211989	Low
CGGA_1440	0.247073	Low
CGGA_1443	0.314899	Low
CGGA_1446	0.376336	Low
CGGA_1454	0.420086	High
CGGA_1455	0.368828	Low
CGGA_1463	0.31613	Low
CGGA_1471	0.35145	Low
CGGA_1477	0.214913	Low
CGGA_1488	0.305979	Low
CGGA_1502	0.243758	Low
CGGA_1514	0.554414	High
CGGA_1516	0.280543	Low
CGGA_1517	0.108769	Low
CGGA_1523	0.401266	High
CGGA_1528	0.129704	Low
CGGA_1536	0.359101	Low
CGGA_1563	0.415668	High
CGGA_157	0.18534	Low
CGGA_1579	0.290896	Low
CGGA_1583	0.314192	Low
CGGA_1589	0.421404	High
CGGA_1594	0.115498	Low
CGGA_1607	0.391638	High
CGGA_1617	0.126667	Low
CGGA_1621	0.317229	Low
CGGA_1630	0.112389	Low
CGGA_1642	0.244087	Low
CGGA_1647	0.0980154	Low
CGGA_1649	0.0356113	Low
CGGA_165	0.180888	Low
CGGA_1651	0.428692	High
CGGA_1653	0.134392	Low
CGGA_1655	0.23052	Low
CGGA_1660	0.427279	High
CGGA_1662	0.189603	Low
CGGA_1664	0.33077	Low
CGGA_1673	0.380071	Low
CGGA_1677	0.1372	Low
CGGA_1689	0.363701	Low
CGGA_1703	0.254141	Low
CGGA_1704	0.233623	Low
CGGA_1715	0.374276	Low
CGGA_1720	0.536264	High
CGGA_1760	0.461132	High
CGGA_1829	0.401704	High
CGGA_1850	0.330092	Low
CGGA_1875	0.301071	Low
CGGA_1902	0.322213	Low
CGGA_1939	0.132926	Low
CGGA_2002	0.435544	High
CGGA_2013	0.40113	High
CGGA_2121	0.473308	High
CGGA_265	0.453888	High
CGGA_28	0.285983	Low
CGGA_288	0.464266	High
CGGA_290	0.498258	High
CGGA_320	0.426355	High
CGGA_362	0.514059	High
CGGA_369	0.423732	High
CGGA_42	0.389502	High
CGGA_482	0.314147	Low
CGGA_503	0.392702	High
CGGA_583	0.508549	High
CGGA_619	0.446642	High
CGGA_663	0.407098	High
CGGA_707	0.382649	High
CGGA_720	0.615297	High
CGGA_721	0.502999	High
CGGA_724	0.336973	Low
CGGA_730	0.449074	High
CGGA_809	0.351503	Low
CGGA_846	0.358481	Low
CGGA_862	0.475886	High
CGGA_863	0.466383	High
CGGA_883	0.427629	High
CGGA_889	0.499832	High
CGGA_D19	0.811536	High
CGGA_D50	0.287559	Low
CGGA_J50	0.41841	High
CGGA_P103	0.34315	Low
CGGA_P107	0.432059	High
CGGA_P11	0.490028	High
CGGA_P111	0.398937	High
CGGA_P113	0.520294	High
CGGA_P114	0.315667	Low
CGGA_P115	0.554468	High
CGGA_P121	0.361119	Low
CGGA_P122	0.549256	High
CGGA_P128	0.378906	Low
CGGA_P13	0.345784	Low
CGGA_P132	0.380299	Low
CGGA_P137	0.421652	High
CGGA_P145	0.419106	High
CGGA_P146	0.544461	High
CGGA_P147	0.443591	High
CGGA_P150	0.435124	High
CGGA_P151	0.409131	High
CGGA_P153	0.495602	High
CGGA_P155	0.581161	High
CGGA_P156	0.369111	Low
CGGA_P158	0.392768	High
CGGA_P173	0.440477	High
CGGA_P174	0.307436	Low
CGGA_P176	0.344329	Low
CGGA_P177	0.526167	High
CGGA_P179	0.439699	High
CGGA_P19	0.428381	High
CGGA_P20	0.411762	High
CGGA_P21	0.511582	High
CGGA_P27	0.486949	High
CGGA_P270	0.42481	High
CGGA_P271	0.490271	High
CGGA_P286	0.387137	High
CGGA_P30	1.18841	High
CGGA_P306	0.486891	High
CGGA_P31	0.410066	High
CGGA_P311	0.483894	High
CGGA_P315	0.3469	Low
CGGA_P316	0.188412	Low
CGGA_P338	0.582185	High
CGGA_P346	0.651667	High
CGGA_P356	0.402908	High
CGGA_P358	0.501363	High
CGGA_P392	0.514867	High
CGGA_P399	0.584928	High
CGGA_P422	0.415853	High
CGGA_P439	0.708993	High
CGGA_P492	0.444005	High
CGGA_P500	0.421182	High
CGGA_P501	0.52533	High
CGGA_P505	0.521284	High
CGGA_P615	0.530173	High
CGGA_P83	0.518659	High
CGGA_P84	0.448878	High
CGGA_P86	0.489856	High
CGGA_P93	0.480095	High
